# Supplementary material for: Pilot Trial of Arginine Deprivation Plus Nivolumab and Ipilimumab in Patients with Metastatic Uveal Melanoma
Source: Cancers (Basel). 2022 May 26;14(11):2638. doi: 10.3390/cancers14112638 (PMC9179243; doi:10.3390/cancers14112638)
Supplement: Supplementary file 1 [file cancers-14-02638-s001.zip › Table S1.xlsx]

## Sheet: Sheet1
Patient Number	Age	Sex	Stage	Liver met?	Non-liver met?	Prior Systemic Therapy	Prior Liver Embo?	LDH Elevation	Alk Phos Elevation	Tumor Alteration(s)	3p Loss?	12-week Response, RECIST	PFS, mo	OS, mo	PD-1 doses, #	CTLA-4 doses, #	ADI-PEG 20 doses, #	Dose Delay /Skip?	Delay/Skip Details	AEs Possibly Related to Study Therapy	AEs Unrelated to Study Therapy
1	68	Female	M1b	Yes	Yes	Pembrolizumab, Tebentafusp, Nivolumab + Ipilimumab	Yes	No	No	GNA11 Q209L; BAP1 X126_splice; PBRM1 M713R_frameshift	Yes	PD	1.6	8.6	3	3	8	Yes	1 skipped ADI-PEG 20 dose	G3 fever; G2 vomiting; G1 AST, ALT, anemia, arthralgia, arthritis, diarrhea, fatigue, hot flashes, nausea, puritus	G2 hepatic pain, G1 anemia, bilirubin elevation, fever, vomiting
2	45	Female	M1b	Yes	Yes	None	No	Yes	Yes	GNAQ Q209L; SF3B1 R625C; CTCF E230G; PARP1 K442N	Yes	SD	5.5	12.3	9	6	30	Yes	1 delayed nivolumab + ipilimumab dose	G2 hypothyroidism, sinus tachycardia; G1 AST, ALT, arthritis, troponin I increase, fever, injection site reaction, rash maculopapular	G2 alk phos, hypertension; G1 diarrhea, hypoalbuminemia, myalgia
3	70	Male	M1b	Yes	Yes	Nivolumab + Ipilimumab, Trametinib	No	Yes	No	GNA11 Q209L; SF3B1 R625C; SF3B1 I641C	No	PD	1.4	9.7	2	2	5	No	NA	G3 neutropenia; G2 gastroesophageal reflux; G1 alk phos, diarrhea, dry mouth, dyspepsia, hypoalbuminemia, insomnia, nasal congestion, leukopenia	G2 anemia; G1 AST, hypertension
4	45	Female	M1a	Yes	Yes	Nivolumab + Ipilimumab	No	No	No	GNA11 Q209L; SF3B1 R625C; CREBBP R370G; PREX2 V864L; CDKN2B loss	No	SD	3.3	14.3	9	7	24	Yes	1 skipped ADI-PEG 20 dose	G1 anemia, arthritis, AST elevation, back pain, edema, nausea, pain, pruritis, rash maculopapular, vomiting	G2 blurred vision, headache, hypertension; G1 ALT, dizziness, hepatic hemorrhage, hepatic pain, seizure
5	69	Female	M1b	Yes	Yes	Tebentafusp, Nivolumab + Ipilimumab	Yes	Yes	Yes	GNA11 Q209L; BAP1 N547G_frameshift; SMARCA4 deletion	No	PD	1.5	5.6	4	4	11	Yes	2 skipped ADI-PEG 20 doses	G3 lymphocytopenia; G2 alk phos, leukopenia; G1 anemia, arthralgia, AST, hyperuricemia, hypoalbuminemia, thrombocytopenia, rash maculopapular	G2 hypertension
6	56	Male	M1a	Yes	No	None	No	No	No	GNA11 Q209L; 8q amp; ZRSR2 deletion	Yes	PD	1.3	31+	4	4	12	No	NA	G1 arthralgia, cough, troponin I increase, ear pain, nausea, pruritus, rash maculopapular, thrombocytopenia, wheezing	G2 AST, hypertension; G1 ALT, anemia, hypophosphatemia
7	76	Female	M1b	Yes	Yes	None	No	No	Yes	GNA11 Q209L; BAP1 P522C_frameshift; 8q amp; IRS1 A229V; UPF1 E182D	Yes	PD	1.5	6.1	2	2	5	Yes	1 skipped ADI-PEG 20 dose	G2 hypoalbuminemia, rash maculopapular; G1 anemia, hot flashes, injection site reaction, nausea, vomiting	G4 ALT, AST; G3 hypertension; G2 bilirubin elevation; G1 creatinine elevation, rash acneiform;
8	45	Female	M1b	Yes	No	Pembrolizumab	No	Yes	No	GNA11 Q209L (low purity sample)	Unknown	PD	1.2	5.3	4	4	12	No	NA	G2 alk phos, lymphopenia; G1 anorexia, arthralgia, AST, ALT, belching, fever, hyperuricemia, hypoalbuminemia, hypocalcemia, hypophosphatemia, leukopenia, nausea, rash maculopapular, thrombocytopenia	G1 hypertension, vomiting
9	55	Male	M1c	Yes	No	None	No	Yes	Yes	GNAQ Q209P; SF3B1 R625H; 8q amp	No	PD	2.5	6.3	3	3	7	Yes	Delayed all 3 drugs 4 weeks for vasculitis	G3 vasculitis; G2 anemia; G1 ALT, AST, arthralgia, edema limbs,	G3 Alk Phos, lymphopenia; G2 AST, hyponatremia; G1 hypertension
